# Supplementary material for: Adaptive Evolution of Sporosarcina pasteurii Enhances Saline–Alkali Resistance for High-Performance Concrete Crack Repair via MICP
Source: Microorganisms. 2025 Jun 30;13(7):1526. doi: 10.3390/microorganisms13071526 (PMC12300605; doi:10.3390/microorganisms13071526)
Supplement: Supplementary file 1 [file microorganisms-13-01526-s001.zip]

Archive with 17 entries (17 files):
- Document  S1.gz
- Fifure S5.pdf
- Figure S1.pdf
- Figure S2.pdf
- Figure S3.pdf
- Figure S4.pdf
- Figure S6.pdf
- Figure S7.pdf
- Figure S8.pdf
- Table S1.xlsx
- Table S2.xlsx
- Table S3.xlsx
- Table S4.xlsx
- Table S5.xlsx
- Table S6.xlsx
- Table S7.xlsx
- Table S8.xlsx
