# Supplementary material for: Adaptive Evolution of Sporosarcina pasteurii Enhances Saline–Alkali Resistance for High-Performance Concrete Crack Repair via MICP
Source: Microorganisms. 2025 Jun 30;13(7):1526. doi: 10.3390/microorganisms13071526 (PMC12300605; doi:10.3390/microorganisms13071526)
Supplement: Supplementary file 1 [file microorganisms-13-01526-s001.zip › Table S1.xlsx]

## Sheet: Sheet1
Table S1 Summary of Sequencing Data Quality Conditions
Sample	Raw bases(bp)	Clean bases(bp)	Effective rate(%)	Error rate(%)	Q20(%)	Q30(%)	GC content(%)
OS1	1.12	1.11	99.38	0.01	98.15	94.4	39.44
OS2	1.3	1.29	99.28	0.01	98.4	95.16	39.46
OS3	1.34	1.33	99.37	0.01	98.4	95.16	39.48
ES1	1.22	1.22	99.4	0.01	98.34	95.05	39.5
ES2	1.72	1.68	97.93	0.01	97.8	94.03	39.74
ES3	1.36	1.35	99.39	0.01	98.4	95.18	39.43
