# Supplementary material for: Adaptive Evolution of Sporosarcina pasteurii Enhances Saline–Alkali Resistance for High-Performance Concrete Crack Repair via MICP
Source: Microorganisms. 2025 Jun 30;13(7):1526. doi: 10.3390/microorganisms13071526 (PMC12300605; doi:10.3390/microorganisms13071526)
Supplement: Supplementary file 1 [file microorganisms-13-01526-s001.zip › Table S2.xlsx]

## Sheet: Sheet1
Table S2 Sequencing depth and coverage statistics
Sample	Mapped reads	Total reads	Mapping rate (%)	Average depth(X)	Coverage at least 1X (%)	Coverage at least 4X (%)
ES3	8569853	8999318	95.23	333.64	98.18	98.18
ES2	10598308	11197538	94.65	370.81	98.18	98.18
ES1	7727452	8107384	95.31	297.63	98.18	98.18
OS1	6946205	7411066	93.73	258.93	98.18	98.18
OS3	8334562	8886590	93.79	314.75	98.18	98.18
OS2	8040818	8584428	93.67	309.89	98.18	98.18
