# Supplementary material for: Adaptive Evolution of Sporosarcina pasteurii Enhances Saline–Alkali Resistance for High-Performance Concrete Crack Repair via MICP
Source: Microorganisms. 2025 Jun 30;13(7):1526. doi: 10.3390/microorganisms13071526 (PMC12300605; doi:10.3390/microorganisms13071526)
Supplement: Supplementary file 1 [file microorganisms-13-01526-s001.zip › Table S3.xlsx]

## Sheet: Sheet1
Table S3 Summary of Sample Sequencing Data Quality
Sample name	Raw reads	Clean reads	Raw bases	Clean bases	Error rate(%)	Q20(%)	Q30(%)	GC content(%)
OS1	7806218	7133126	1.2G	1.1G	0.01	98.44	95.45	46.03
OS2	7806722	7791880	1.2G	1.2G	0.01	98.53	95.7	45.67
OS3	8643286	8205576	1.3G	1.2G	0.01	98.44	95.51	45.85
ES1	9022692	8523026	1.4G	1.3G	0.01	98.44	95.48	45.43
ES2	7534478	7251424	1.1G	1.1G	0.01	98.66	96	45.88
ES3	7866030	7590588	1.2G	1.1G	0.01	98.54	95.68	46.41
