# Supplementary material for: Adaptive Evolution of Sporosarcina pasteurii Enhances Saline–Alkali Resistance for High-Performance Concrete Crack Repair via MICP
Source: Microorganisms. 2025 Jun 30;13(7):1526. doi: 10.3390/microorganisms13071526 (PMC12300605; doi:10.3390/microorganisms13071526)
Supplement: Supplementary file 1 [file microorganisms-13-01526-s001.zip › Table S4.xlsx]

## Sheet: Sheet1
Table S4 Ribosome-related protein gene changes
Gene name	Description	Log2FC
E2C16_RS1426（rplB）	large subunit ribosomal protein L2	0.78
E2C16_RS14270(rpS19)	small subunit ribosomal protein S19	1.23
E2C16_RS14275(rpL22)	large subunit ribosomal protein L22	1.62
E2C16_RS14280(rpS13)	small subunit ribosomal protein S3	1.69
E2C16_RS14290(rpL16)	large subunit ribosomal protein L16	1.8
E2C16_RS14290(rpL29)	large subunit ribosomal protein L29	2.63
E2C16_RS142（rpS17）	small subunit ribosomal protein S17	2.36
E2C16_RS14300(rpL14)	arge subunit ribosomal protein L14	2.69
E2C16_RS14305(rpL24)	large subunit ribosomal protein L24	1.79
E2C16_RS14310(rpL5)	large subunit ribosomal protein L5	2.49
E2C16_RS14315(rpS14)	small subunit ribosomal protein S14	2.29
E2C16_RS14320(rpS8)	small subunit ribosomal protein S8	2.55
E2C16_RS1432（rpL6）	large subunit ribosomal protein L6	2.35
E2C16_RS143（rpL18）	large subunit ribosomal protein L18	2.64
E2C16_RS14335(rpS5)	small subunit ribosomal protein S5	2.45
E2C16_RS14340(rpL30)	large subunit ribosomal protein L30	2.29
E2C16_RS14345(rpL15)	large subunit ribosomal protein L15	2.36
E2C16_RS14370(rpS13)	small subunit ribosomal protein S13	2.62
E2C16_RS1437(rpS11)	small subunit ribosomal protein S11	2.29
E2C16_RS1438(rpL17）	large subunit ribosomal protein L17	1.83
E2C16_RS14225(rpS7)	small subunit ribosomal protein S7	1.54
E2C16_RS14220(rpS12)	small subunit ribosomal protein S12	0.96
E2C16_RS14190(rpL10)	large subunit ribosomal protein L10	0.9
E2C16_RS08490(rpS2)	small subunit ribosomal protein S2	-1.05
E2C16_RS08395(rpS15)	small subunit ribosomal protein S15	-1.42
E2C16_RS02860(rpL35)	large subunit ribosomal protein L35	1.16
E2C16_RS13385(rpL34)	large subunit ribosomal protein L34	-2.91
E2C16_RS11600(rpL31)	large subunit ribosomal protein L31	-1.26
E2C16_RS09125(rpL32)	large subunit ribosomal protein L32	-1.01
E2C16_RS08830(rpL28)	large subunit ribosomal protein L28	-2.01
E2C16_RS06210(rpL33)	large subunit ribosomal protein L33	-2.31
E2C16_RS04915(rpL21)	large subunit ribosomal protein L21	0.82
E2C16_RS04925(rpL27)	large subunit ribosomal protein L27	0.77
E2C16_RS08750(rpS16)	small subunit ribosomal protein S16	1.43
E2C16_RS08730(rpL19)	large subunit ribosomal protein L19	-1.91
E2C16_RS06505(rpS20)	small subunit ribosomal protein S20	-2.61
E2C16_RS06425(rpS21)	small subunit ribosomal protein S21	-1.62
E2C16_RS13080(rpS25)	large subunit ribosomal protein L25	-0.9
