# Supplementary material for: Adaptive Evolution of Sporosarcina pasteurii Enhances Saline–Alkali Resistance for High-Performance Concrete Crack Repair via MICP
Source: Microorganisms. 2025 Jun 30;13(7):1526. doi: 10.3390/microorganisms13071526 (PMC12300605; doi:10.3390/microorganisms13071526)
Supplement: Supplementary file 1 [file microorganisms-13-01526-s001.zip › Table S5.xlsx]

## Sheet: Sheet1
Table S5 PorpHyrin Metabolism Gene Changes
Gene name	Description	Log2FC
E2C16_RS11695	cob(I)alamin adenosyltransferase	2.09
E2C16_RS11710	adenosylcobinamide-GDP ribazoletransferase	1.87
E2C16_RS11720	adenosylcobinamide kinase / adenosylcobinamide-pHospHate guanylyltransferase	1.65
E2C16_RS11700	adenosylcobinamide kinase / adenosylcobinamide-pHospHate guanylyltransferase	1.63
E2C16_RS11725	threonine-pHospHate decarboxylase	1.6
E2C16_RS11730	adenosylcobinamide-pHospHate synthase	2.28
E2C16_RS11720	adenosylcobinamide kinase / adenosylcobinamide-pHospHate guanylyltransferase	1.65
E2C16_RS11700	adenosylcobinamide kinase / adenosylcobinamide-pHospHate guanylyltransferase	1.63
E2C16_RS11715	adenosylcobyric acid synthase	1.91
E2C16_RS04720	glutamate-1-semialdehyde 2,1-aminomutase	2.67
E2C16_RS00495	glutamate-1-semialdehyde 2,1-aminomutase	-0.74
E2C16_RS04715	porpHobilinogen synthase	2.01
E2C16_RS04705	hydroxymethylbilane synthase	2.33
E2C16_RS04710	uroporpHyrinogen-III synthase	1.97
E2C16_RS10005	protoporpHyrinogen/coproporpHyrinogen III oxidase	1.56
E2C16_RS10620	protoporpHyrinogen/coproporpHyrinogen III oxidase	-3.03
E2C16_RS10010	protoporpHyrin/coproporpHyrin ferrochelatase	1.32
E2C16_RS10005	protoporpHyrinogen/coproporpHyrinogen III oxidase	1.56
E2C16_RS10620	protoporpHyrinogen/coproporpHyrinogen III oxidase	-3.03
E2C16_RS10010	protoporpHyrin/coproporpHyrin ferrochelatase	1.32
E2C16_RS11800	protoporpHyrin/coproporpHyrin ferrochelatase	-0.9
E2C16_RS05210	heme o synthase	1.55
E2C16_RS09245	heme a synthase	-1.12
