# Supplementary material for: Adaptive Evolution of Sporosarcina pasteurii Enhances Saline–Alkali Resistance for High-Performance Concrete Crack Repair via MICP
Source: Microorganisms. 2025 Jun 30;13(7):1526. doi: 10.3390/microorganisms13071526 (PMC12300605; doi:10.3390/microorganisms13071526)
Supplement: Supplementary file 1 [file microorganisms-13-01526-s001.zip › Table S6.xlsx]

## Sheet: Sheet1
Table S6 Oxidative pHospHorylation pathway gene changes
Gene name	Description	Log2FC
E2C16_RS01345	NADH:quinone reductase (non-electrogenic)	-1.24
E2C16_RS03130	succinate dehydrogenase flavoprotein subunit	1.11
E2C16_RS03135	succinate dehydrogenase	0.98
E2C16_RS09225	cytochrome c oxidase subunit III	1.4
E2C16_RS09220	cytochrome c oxidase subunit IV	0.91
E2C16_RS09230	cytochrome c oxidase subunit I	1.59
E2C16_RS09235	cytochrome c oxidase subunit II	0.68
E2C16_RS03470	cytochrome c oxidase subunit II	-3.74
E2C16_RS03465	cytochrome c oxidase subunit I	-1.96
E2C16_RS11510	F-type H+/Na+-transporting ATPase subunit alpHa	0.64
E2C16_RS11525	F-type H+-transporting ATPase subunit c	-0.73
E2C16_RS00850	pyropHospHatase PpaX	1.09
E2C16_RS14900	manganese-dependent inorganic pyropHospHatase	-1.28
