# Supplementary material for: Adaptive Evolution of Sporosarcina pasteurii Enhances Saline–Alkali Resistance for High-Performance Concrete Crack Repair via MICP
Source: Microorganisms. 2025 Jun 30;13(7):1526. doi: 10.3390/microorganisms13071526 (PMC12300605; doi:10.3390/microorganisms13071526)
Supplement: Supplementary file 1 [file microorganisms-13-01526-s001.zip › Table S7.xlsx]

## Sheet: Sheet1
Table S7 Differential genes associated with changes in tricarboxylic acid cycle expression
Gene name	Description	Log2FC
E2C16_RS09330	pyruvate dehydrogenase E1 component subunit beta	1.05
E2C16_RS09325	pyruvate dehydrogenase E2 component (dihydrolipoyllysine-residue acetyltransferase)	0.64
E2C16_RS05735	aconitate hydratase	0.96
E2C16_RS02780	isocitrate dehydrogenase	0.86
E2C16_RS05395	2-oxoglutarate dehydrogenase E1 component	1.6
E2C16_RS09320	dihydrolipoyl dehydrogenase	0.82
E2C16_RS05925	dihydrolipoyl dehydrogenase	1.3
E2C16_RS05400	2-oxoglutarate dehydrogenase E2 component (dihydrolipoamide succinyltransferase)	1.48
E2C16_RS08695	succinyl-CoA synthetase alpHa subunit	0.71
E2C16_RS03130	succinate dehydrogenase flavoprotein subunit	1.11
E2C16_RS03135	succinate dehydrogenase iron-sulfur subunit	0.98
E2C16_RS00200	malate dehydrogenase	0.98
E2C16_RS14720	fumarate hydratase, class I	-1.13
E2C16_RS02775	citrate synthase	-1.32
