# Supplementary material for: Adaptive Evolution of Sporosarcina pasteurii Enhances Saline–Alkali Resistance for High-Performance Concrete Crack Repair via MICP
Source: Microorganisms. 2025 Jun 30;13(7):1526. doi: 10.3390/microorganisms13071526 (PMC12300605; doi:10.3390/microorganisms13071526)
Supplement: Supplementary file 1 [file microorganisms-13-01526-s001.zip › Table S8.xlsx]

## Sheet: Sheet1
Table S8 Differential genes associated with changes in tricarboxylic acid cycle expression
Gene name	Description	Log2FC
E2C16_RS01480	ornithine--oxo-acid transaminase	1.17
E2C16_RS02135	glutamate 5-kinase	-2.33
E2C16_RS01475	1-pyrroline-5-carboxylate dehydrogenase	0.84
E2C16_RS05830	pyrroline-5-carboxylate reductase	1.28
E2C16_RS01865	proline dehydrogenase	-1.31
E2C16_RS02040	haloacid dehalogenase	1.51
E2C16_RS11550	serine hydroxymethyltransferase	1.57
E2C16_RS08810	serine dehydratase	1.13
E2C16_RS13265	threonine synthase	1.9
E2C16_RS13260	homoserine kinase	1.4
E2C16_RS12330	homoserine dehydrogenase	0.7
E2C16_RS13275	aspartate kinase	1.77
E2C16_RS08365	aspartate-semialdehyde dehydrogenase	-1.06
